# Supplementary material for: The NAMPT Inhibitor FK866 in Combination with Cisplatin Reduces Cholangiocarcinoma Cells Growth
Source: Cells. 2023 Feb 28;12(5):775. doi: 10.3390/cells12050775 (PMC10001024; doi:10.3390/cells12050775)
Supplement: Supplementary file 1 [file cells-12-00775-s001.zip]

Archive with 1 entries (1 files):
- cells-2098350-supplementary.pdf
